# Supplementary material for: Enhanced Light–Matter Interaction in Porous Silicon Microcavities Structurally Optimized Using Theoretical Simulation and Experimental Validation
Source: Nanomaterials (Basel). 2025 Nov 29;15(23):1808. doi: 10.3390/nano15231808 (PMC12693180; doi:10.3390/nano15231808)
Supplement: Supplementary file 1 [file nanomaterials-15-01808-s001.zip]

Archive with 3 entries (3 files):
- Etching video.mp4
- nanomaterials-3989915-SM-final.pdf
- TMM and Bruggeman model_CORRECTED.pdf
